# Supplementary material for: Assessment of Equations to Predict Body Weight and Chemical Composition in Growing/Finishing Cattle and Effects of Publication Year, Sex, and Breed Type on the Deviation from Observed Values
Source: Animals (Basel). 2022 Dec 15;12(24):3554. doi: 10.3390/ani12243554 (PMC9774178; doi:10.3390/ani12243554)
Supplement: Supplementary file 1 [file animals-12-03554-s001.zip]

Archive with 1 entries (1 files):
- animals-2065382-supplementary.pdf
